# Supplementary material for: Virological Suppression and its Predictors Among HIV/AIDS Patients on Antiretroviral Therapy in Ethiopia: Systematic Review and Meta-analysis
Source: Open Forum Infect Dis. 2024 Mar 21;11(4):ofae168. doi: 10.1093/ofid/ofae168 (PMC11036161; doi:10.1093/ofid/ofae168)
Supplement: ofae168_Supplementary_Data [file ofae168_supplementary_data.zip]

Archive with 2 entries (2 files):
- PRISMA research checklist.docx
- Quality appraisal for the included studies.docx
